# Supplementary material for: Mental Health, Substance Use, and Tuberculosis Preventive Therapy in People With HIV: A Prospective Cohort Study
Source: Open Forum Infect Dis. 2025 Jun 4;12(6):ofaf303. doi: 10.1093/ofid/ofaf303 (PMC12188208; doi:10.1093/ofid/ofaf303)
Supplement: ofaf303_Supplementary_Data [file ofaf303_supplementary_data.zip]

Archive with 9 entries (9 files):
- A1_TABLE_Revised.docx
- APPENDIX_A_Participant Interview Guide.docx
- MH_Appendix_B.docx
- Revised_A1_FIGURE_caption.docx
- revised_A2_FIGURE_caption.docx
- revised_A3_FIGURE_caption.docx
- A1_FIGURE.tiff
- A2_FIGURE.tiff
- A3_FIGURE.tiff
